# Supplementary material for: Migration Studies and Endocrine Disrupting Activities: Chemical Safety of Cosmetic Plastic Packaging
Source: Polymers (Basel). 2023 Oct 6;15(19):4009. doi: 10.3390/polym15194009 (PMC10574997; doi:10.3390/polym15194009)
Supplement: Supplementary file 1 [file polymers-15-04009-s001.zip]

Archive with 1 entries (1 files):
- polymers-2542859-supplementary.pdf
